# Supplementary material for: Restoring the Function of Thalamocortical Circuit Through Correcting Thalamic Kv3.2 Channelopathy Normalizes Fear Extinction Impairments in a PTSD Mouse Model
Source: Adv Sci (Weinh). 2023 Dec 16;11(9):2305939. doi: 10.1002/advs.202305939 (PMC10916658; doi:10.1002/advs.202305939)
Supplement: Supplementary file 2 — Supplemental Table 1 [file ADVS-11-2305939-s001.xlsx]

## Sheet: Sheet1 
Data	Response variable	Groups	n define as	Normality Test (ShaPiro-Wilk)	Homogeneity of variance test (Levene’s test)	Hypothesis test	Test value	P value	summary
Figure 1B	Extinction test	Control n=8	mouse	Not all subgroups meets P>0.05	Not all subgroups meets P>0.05	Friedman's M test	X2=43.556 df=1	P<0.0001	****
		PTSD n=8
Figure 1D	Arc+ cells / mm	Control n=9 from 3 mice	sclice	W=0.9465 df=9 P=0.6521	F=1.066 df1=1 df2=16 P=0.9304	Two-tailed unpaired t-test	t=7.622 df=16	P<0.0001	****
		PTSD n=9 from 3 mice		W=0.8725 df=9 P=0.1309
Figure 1G	Number of spikes	Control n=15 neurons from 8 mice	neuron			Two-way ANOVA		P<0.0001	****
		PTSD n=16 neurons from 8 mice
Figure 1K	Half width	Control n=15 neurons from 8 mice	neuron	W=0.9527 df=15 P=0.5684	F=1.275 df1=1 df2=29 P=0.6449	Two-tailed unpaired t-test	t=2.778 df=29	P=0.0095	**
		PTSD n=16 neurons from 8 mice		W=0.9679 df=16 P=0.8043
Figure 1K	RMP	Control n=15 neurons from 8 mice	neuron	W=0.9801 df=15 P=0.9701	F=1.879 df1=1 df2=29 P=0.2376	Two-tailed unpaired t-test	t=0.3151 df=29	P=0.7550	ns
		PTSD n=16 neurons from 8 mice		W=0.9446 df=16 P=0.4096
Figure 1K	Rm	Control n=15 neurons from 8 mice	neuron	W=0.9607 df=15 P=0.7038	F=1.222 df1=1 df2=29 P=0.7129	Two-tailed unpaired t-test	t=0.2622 df=29	P=0.7950	ns
		PTSD n=16 neurons from 8 mice		W=0.9370 df=16 P=0.3135
Figure 1K	Threshold	Control n=15 neurons from 8 mice	neuron	W=0.9547 df=15 P=0.6005	F=2.241 df1=1 df2=29 P=0.1330	Two-tailed unpaired t-test	t=1.246 df=29	P=0.2228	ns
		PTSD n=16 neurons from 8 mice		W=0.9472 df=16 P=0.4472
Figure 1K	Rheobase	Control n=15 neurons from 8 mice	neuron	W=0.9414 df=15 P=0.4002	F=1.239 df1=1 df2=29 P=0.6835	Mann-Whitney U test	U=90.50	P=0.2474	ns
		PTSD n=16 neurons from 8 mice		W=0.8619 df=16 P=0.0205
Figure 1K	Amplitude	Control n=15 neurons from 8 mice	neuron	W=0.9480 df=15 P=0.4930	F=1.334 df1=1 df2=29 P=0.5858	Two-tailed unpaired t-test	t=0.5805 df=29	P=0.5661	ns
		PTSD n=16 neurons from 8 mice		W=0.9308 df=16 P=0.2511
Figure 2E	Score	Shuffle n=5		W=0.8206 df=5 P=0.8201	F=3464 df1=1 df2=8 P<0.0001	Two-tailed unpaired t-test	t=4.184 df=8	P=0.0031	**
		Random Forest n=5		W=0.1181 df=5 P=0.1170
Figure 2H	Accuracy	Shuffle n=5		W=0.9530 df=5 P=0.7583	F=2.368 df1=1 df2=8 P=0.4241	Two-tailed unpaired t-test	t=3.500 df=8	P=0.0081	**
		PolynomialRegression n=5		W=0.8208 df=5 P=0.1185
Figure 2J	Normalized peak	Control n=6	mouse	W=0.9437 df=6 P=0.6888	F=2.100 df1=1 df2=9 P=0.4367	Two-tailed unpaired t-test	t=4.730 df=9	P=0.0011	**
		PTSD n=5		W=0.8396 df=5 P=0.1637
Figure 2M	Score	Shuffle n=5		W=0.9554 df=5 P=0.7754	F=2.131 df1=1 df2=8 P=0.4817	Two-tailed unpaired t-test	t=5.389 df=8	P=0.0007	***
		SVM n=5		W=0.9498 df=5 P=0.7355
Figure 2O	Parewise distance	Tria1-10 n=50		W=0.7884 df=50 P<0.0001	F=0.8528 df1=2 df2=132 P=0.4285	Kruskal-Wallis test	Kruskal-Wallis statistic=21.61 P<0.0001	PTrial1-10 vs. Trial11-20=0.0836	ns
		Trial11-20 n=45		W=0.8218 df=45 P<0.0001				PTrial1-10 vs. Trial21-30<0.0001	****
		Trial21-30 n=40		W=0.9018 df=40 P<0.0001				PTrial11-20 vs. Trial21-30=0.0419	*
Figure 3E	Extinction test	WT mCherry n=5	mouse	Not all subgroups meets P>0.05	Not all subgroups meets P>0.05	Friedman's M test	X2=44.844 df=2	PControl mCherry vs. PTSD mCherry<0.0001	****
		PTSD mCherry n=5						PControl mCherry vs. PTSD NpHR=0.172	ns
		PTSD NpHR n=5						PPTSD mCherry vs. PTSD NpHR<0.0001	****
Figure 3F	Extinction total time	WT mCherry n=5	mouse	W=0.9540 df=5 P=0.7655	F=0.3074 df1=1 df2=13 P=0.7410	One-way ANOVA	F=115.7 df1=1 df2=21 P<0.0001	PControl mCherry vs. PTSD mCherry<0.0001	****
		PTSD mCherry n=5		W=0.9727 df=5 P=0.8925				PControl mCherry vs. PTSD NpHR=0.9868	ns
		PTSD NpHR n=5		W=0.8955 df=5 P=0.3855				PPTSD mCherry vs. PTSD NpHR<0.0001	****
Figure 3G	Retrival test	WT mCherry n=5	mouse	W=0.7038 df=5 P=0.0105	F=0.3199 df1=2 df2=12 P=0.7322	Kruskal-Wallis test	Kruskal-Wallis statistic=9.459 P=0.0022	PControl mCherry vs. PTSD mCherry=0.0232	*
		PTSD mCherry n=5		W=0.9610 df=5 P=0.8151				PControl mCherry vs. PTSD NpHR>0.9999	ns
		PTSD NpHR n=5		W=0.7038 df=5 P=0.0105				PPTSD mCherry vs. PTSD NpHR=0.0232	*
Figure 4I	PyN EPSC PPR	Control n=9 from 3 mice	neuron	W=0.9269 df=9 P=0.4528	F=1.451 df1=1 df2=17 P=0.5894	Two-tailed unpaired t-test	t=1.562 df=17	P=0.1368	ns
		PTSD n=10 from 3 mice		W=0.9531 df=10 P=0.7052
Figure 4L	PV EPSC PPR	Control n=8 from 3 mice	neuron	W=0.8682 df=8 P=0.1446	F=2.099 df1=1 df2=13 P=0.3851	Two-tailed unpaired t-test	t=2.570 df=13	P=0.0233	*
		PTSD n=7 from 4 mice		W=0.9100 df=7 P=0.3956
Figure 4O	WT mice Number of synapses / neuron	Control n=30 neurons from 3 mice	neuron	W=0.9652 df=30 P=0.4171	F=1.012 df1=1 df2=56 P=0.9706	Mann-Whitney U test	U=293.5	P=0.0484	*
		PTSD n=28 neurons from 3 mice		W=0.9239 df=33 P=0.0434
Figure 4R	Number of synapses / CaMKII+ neuron	Control n=30 neurons from 3 mice	neuron	W=0.9652 df=30 P=0.4171	F=1.034 df1=1 df2=61 P=0.9220	Two-tailed unpaired t-test	t=0.2454 df=61	P=0.8070	ns
		PTSD n=33 neurons from 4 mice		W=0.9468 df=33 P=0.1071
Figure 4R	Cumulative frequency	Control n=30 neurons from 3 mice	neuron			Kolmogorov-Smirnov D test	D=0.002898	P >0.9999	ns
		PTSD n=33 neurons from 4 mice
Figure 4S	Number of synapses / PV+ neuron	Control n=28 neurons from 3 mice	neuron	W=0.9239 df=28 P=0.0434	F=2.287 df1=1 df2=54 P=0.0357	Mann-Whitney U test	t=0.6124 df=54	P=0.0038	**
		PTSD n=28 neurons from 3 mice		W=0.9528 df=28 P=0.2322
Figure 4S	Cumulative frequency	Control n=28 neurons from 3 mice	neuron			Kolmogorov-Smirnov D test	D=0.002783	P >0.9999	ns
		PTSD n=28 neurons from 3 mice
Figure 5C	Control Paired pulse ratio	Control n=6 from 4 mice	neuron	W=0.9480 df=6 P=0.7239	r=0.7879 P=0.0313	Two-tailed paired t-test	t=3.473 df=5	P=0.0178	*
		PTSD n=6 from 4 mice		W=0.9330 df=6 P=0.6033
Figure 5D	PTSD Paired pulse ratio	Control n=6 from 4 mice	neuron	W=0.8357 df=6 P=0.1200	r=0.5394 P=0.1347	Two-tailed paired t-test	t=5.562 df=5	P=0.0026	**
		PTSD n=6 from 4 mice		W=0.9252 df=6 P=0.5435
Figure 5E	PV/PyN PPR ratio	Control n=6 from 4 mice	neuron	W=0.9083 df=6 P=0.4255	F=1.220 df1=1 df2=10 P=0.8328	Two-tailed unpaired t-test	t=2.861 df=10	P=0.0169	*
		PTSD n=6 from 4 mice		W=0.9561 df=6 P=0.7894
Figure 5H	PV-PyN PPR	Control n=8 from 3 mice	neuron	W=0.8784 df=8 P=0.1818	F=2.304 df1=1 df2=15 P=0.2652	Mann-Whitney U test	U=7	P=0.0037	**
		PTSD n=9 from 3 mice		W=0.8030 df=9 P=0.0221
Figure 5J	sEPSC Frequency	Control n=8 from 5 mice	neuron	W=0.9830 df=8 P=0.9760	F=1.859 df1=1 df2=14 P=0.4323	Mann-Whitney U test	U=17	P=0.1304	ns
		PTSD n=8 from 6 mice		W=0.7861 df=8 P=0.0203
Figure 5K	sEPSC Amplitude	Control n=8 from 5 mice	neuron	W=0.8146 df=8 P=0.0410	F=9.392 df1=1 df2=14 P=0.0085	Mann-Whitney U test	U=15	P=0.0830	ns
		PTSD n=8 from 6 mice		W=0.8854 df=8 P=0.2121
Figure 5M	sIPSC Frequency	Control n=8 from 5 mice	neuron	W=0.7180 df=8 P=0.0036	F=2.230 df1=1 df2=14 P=0.3120	Mann-Whitney U test	U=5	P=0.0030	**
		PTSD n=8 from 6 mice		W=0.9017 df=8 P=0.2994
Figure 5N	sIPSC Amplitude	Control n=8 from 5 mice	neuron	W=0.8739 df=8 P=0.1644	F=1.244 df1=1 df2=14 P=0.7809	Two-tailed unpaired t-test	t=1.411 df=14	P=0.1800	ns
		PTSD n=8 from 6 mice		W=0.8775 df=8 P=0.1783
Figure 5O	E/I Frequency ratio	Control n=8 from 5 mice	neuron	W=0.9575 df=8 P=0.7861	F=23.70 df1=1 df2=14 P=0.0005	Two-tailed unpaired t-test	t=4.963 df=14	P=0.0002	***
		PTSD n=8 from 6 mice		W=0.9222 df=8 P=0.4478
Figure 5P	E/I Amplitude ratio	Control n=8 from 5 mice	neuron	W=0.9425 df=8 P=0.6359	F=1.755 df1=1 df2=14 P=0.4754	Two-tailed unpaired t-test	t=6.773 df=14	P<0.0001	****
		PTSD n=8 from 6 mice		W=0.9832 df=8 P=0.9768
Figure 6E	Extinction test	PTSD EYFP saline n=10	mouse			Two-way ANOVA		PPTSD EYFP saline vs. PTSD NpHR saline<0.0001	****
		PTSD NpHR saline n=10						PPTSD EYFP saline vs. PTSD NpHR C21=0.2697	ns
		PTSD NpHR C21 n=10						PPTSD NpHR saline vs. PTSD NpHR C21<0.0001	****
Figure 6F	Extinction total time	PTSD EYFP saline n=10	mouse	W=0.9294 df=10 P=0.4418	F=1.984 df1=2 df2=27 P=0.1570	One-way ANOVA	F=99.13 df1=2 df2=27 P<0.0001	PPTSD EYFP saline vs. PTSD NpHR saline<0.0001	****
		PTSD NpHR saline n=10		W=0.9748 df=10 P=0.9315				PPTSD EYFP saline vs. PTSD NpHR C21=0.4272	ns
		PTSD NpHR C21 n=10		W=0.9441 df=10 P=0.5994				PPTSD NpHR saline vs. PTSD NpHR C21<0.0001	****
Figure 6G	Retrival test	PTSD EYFP saline n=10	mouse	W=0.9556 df=10 P=0.7343	F=0.2765 df1=2 df2=27 P=0.7606	One-way ANOVA	F=42.36 df1=2 df2=27 P<0.0001	PPTSD EYFP saline vs. PTSD NpHR saline<0.0001	****
		PTSD NpHR saline n=10		W=0.9232 df=10 P=0.3845				PPTSD EYFP saline vs. PTSD NpHR C21=0.7896	ns
		PTSD NpHR C21 n=10		W=0.9760 df=10 P=0.9400				PPTSD NpHR saline vs. PTSD NpHR C21<0.0001	****
Figure 6J	Extinction test	WT mCherry saline n=10	mouse	Not all subgrouP s meets P>0.05	Not all subgroups meets P>0.05	Friedman's M test	X2=27.136 df=2	PControl mCherry saline vs. PTSD hM4Di saline<0.0001	****
		PTSD hM4D(Gi) saline n=9						PControl mCherry saline vs. PTSD hM4Di C21=0.6150	ns
		PTSD hM4D(Gi)C21 n=9						PPTSD hM4Di saline vs. PTSD hM4Di C21<0.001	***
Figure 6K	Extinction total time	WT mCherry saline n=10	mouse	W=0.9186 df=10 P=0.3455	F=0.1736 df1=2 df2=25 P=0.8416	One-way ANOVA	F=75.56 df1=2 df2=25 P<0.0001	PControl mCherry saline vs. PTSD hM4Di saline<0.0001	****
		PTSD hM4D(Gi) saline n=9		W=0.9300 df=9 P=0.4811				PControl mCherry saline vs. PTSD hM4Di C21=0.6150	ns
		PTSD hM4D(Gi)C21 n=9		W=0.9218 df=9 P=0.4076				PPTSD hM4Di saline vs. PTSD hM4Di C21<0.0001	****
Figure 6L	Retrival test	WT mCherry saline n=10	mouse	W=0.8821 df=10 P=0.1380	F=1.382 df1=2 df2=25 P=0.2697	One-way ANOVA	F=46.87 df1=2 df2=25 P<0.0001	PControl mCherry saline vs. PTSD hM4Di saline<0.0001	****
		PTSD hM4D(Gi) saline n=9		W=0.9192 df=9 P=0.3855				PControl mCherry saline vs. PTSD hM4Di C21=0.4112	ns
		PTSD hM4D(Gi)C21 n=9		W=0.8674 df=9 P=0.1152				PPTSD hM4Di saline vs. PTSD hM4Di C21<0.0001	****
Figure 7C	Kv3 current peak	Control n=8 from 4 mice	neuron	Not all subgroups meets P>0.05	Not all subgroups meets P>0.05	Friedman's M test	X2=18.063 df=1	P<0.0001	****
		PTSD n=8 from 4 mice
Figure 7D	Kv3 current sustained	Control n=8 from 4 mice	neuron	Not all subgroups meets P>0.05	Not all subgroups meets P>0.05	Friedman's M test	X2=27.563 df=1	P<0.0001	****
		PTSD n=8 from 4 mice
Figure 7G	Kv3.1 protein level	Control n=6	mouse	W=0.9380 df=6 P=0.6430	F=1.166 df1=1 df2=10 P=0.8701	Two-tailed unpaired t-test	t=0.4133 df=10	P=0.6881	ns
		PTSD n=6		W=0.9377 df=6 P=0.6405
Figure 7H	Kv3.2 protein level	Control n=6	mouse	W=0.8544 df=6 P=0.1709	F=1.398 df1=1 df2=10 P=0.7221	Two-tailed unpaired t-test	t=0.01821 df=10	P=0.9858	ns
		PTSD n=6		W=0.9359 df=6 P=0.6264
Figure 7J	p-Kv3.1 protein level	Control n=5		Constant	F=Infinity df1=1 df2=8 P<0.0001	Two-tailed unpaired t-test	t=0.9636 df=8	P=0.3635	ns
		PTSD n=5		W=0.9482 df=6 P=0.7242
Figure 7L	p-Kv3.2 protein level	Control n=5		Constant	F=Infinity df1=1 df2=8 P<0.0001	Two-tailed unpaired t-test	t=6.347 df=8	P=0.0002	***
		PTSD n=5		W=0.8531 df=6 P=0.2046
Figure 7O	CSNK2B level binding to Kv3.2	Control n=5		Constant	F=Infinity df1=1 df2=8 P<0.0001	Two-tailed unpaired t-test	t=5.443 df=8	P=0.0006	***
		PTSD n=5		W=0.8183 df=5 P=0.1133
Figure 7P	PPP6C level binding to Kv3.2	Control n=5		Constant	F=Infinity df1=1 df2=8 P<0.0001	Two-tailed unpaired t-test	t=6.300 df=8	P=0.0002	***
		PTSD n=5		W=0.9381 df=5 P=0.6523
Figure 8C	PPP6C protein level	siControl n=5	mouse	Constant	F=0.7176 df1=3 df2=16 P=0.5558	One-way ANOVA	F=15.22 df1=3 df2=16 P<0.0001	PsiControl vs. siPPP6c-24h=0.0021	**
		siPPP6C-24h n=5		W=0.7753 df=5 P=0.0502
		siPPP6C-48h n=5		W=0.8147 df=5 P=0.1062				PsiControl vs. siPPP6c-48h<0.0001	****
		siPPP6C-72h n=5		W=0.8744 df=5 P=0.2847				PsiControl vs. siPPP6c-72h=0.0002	***
Figure 8E	p-Kv3.2 protein level	siControl n=5	mouse	W=0.8498 df=5 P=0.1938	F=3.468 df1=1 df2=8 P=0.2557	Two-tailed unpaired t-test	t=7.874 df=8	P<0.0001	****
		siPPP6C n=5		W=0.7759 df=5 P=0.0508
Figure 8H	siKv3 current peak	siControl n=6 from 3 mice	neuron	Not all subgroups meets P>0.05	Not all subgroups meets P>0.05	Friedman's M test	X2=20.643 df=1	P<0.0001	****
		siPPP6C n=7 from 3 mice
Figure 8I	siKv3 current sustained	siControl n=6 from 3 mice	neuron	Not all subgroups meets P>0.05	Not all subgroups meets P>0.05	Friedman's M test	X2=28.571 df=1	P<0.0001	****
		siPPP6C n=7 from 3 mice
Figure 8L	Extinction test	WT LNP-empty n=10	mouse	Not all subgrouP s meets P>0.05	Not all subgroups meets P>0.05	Friedman's M test	X2=37.089 df=2	PControl empty LNP vs. PTSD empty LNP<0.0001	****
		PTSD LNP-empty n=10						PControl empty LNP vs. PTSD siRNA LNP=1	ns
		PTSD LNP-siRNA n=10						PPTSD empty LNP vs. PTSD siRNA LNP<0.0001	****
Figure 8M	Extinction total time	WT LNP-empty n=10	mouse	W=0.9174 df=10 P=0.3357	F=5.694 df1=2 df2=27 P=0.0086	One-way ANOVA	F=86.80 df1=2 df2=27 P<0.0001	PControl empty LNP vs. PTSD empty LNP<0.0001	****
		PTSD LNP-empty n=10		W=0.8978 df=10 P=0.2071				PControl empty LNP vs. PTSD siRNA LNP>0.9999	ns
		PTSD LNP-siRNA n=10		W=0.9664 df=10 P=0.8552				PPTSD empty LNP vs. PTSD siRNA LNP<0.0001	****
Figure 8N	Retrival test	WT LNP-empty n=10	mouse	W=0.9413 df=10 P=0.5675	F=1.548 df1=2 df2=27 P=0.2310	One-way ANOVA	F=70.49 df1=2 df2=27 P<0.0001	PControl empty LNP vs. PTSD empty LNP<0.0001	****
		PTSD LNP-empty n=10		W=0.9676 df=10 P=0.8681				PControl empty LNP vs. PTSD siRNA LNP=0.1617	ns
		PTSD LNP-siRNA n=10		W=0.9893 df=10 P=0.9959				PPTSD empty LNP vs. PTSD siRNA LNP<0.0001	****
Figure S1B	PVT Fos+ cells / mm2	Control n=9 sclices from 3 mice	sclice	W=0.8618 df=9 P=0.1004	F=1.773 df1=1 df2=16 P=0.4356	Two-tailed unpaired t-test	t=2.568 df=16	P=0.0206	*
		PTSD n=9 sclices from 3 mice		W=0.9479 df=9 P=0.6672
Figure S1C	MD Fos+ cells / mm2	Control n=9 sclices from 3 mice	sclice	W=0.9219 df=9 P=0.4084	F=1.479 df1=1 df2=16 P=0.5930	Two-tailed unpaired t-test	t=6.796 df=16	P<0.0001	****
		PTSD n=9 sclices from 3 mice		W=0.9263 df=9 P=0.4472
Figure S1D	PO Fos+ cells / mm2	Control n=8 sclices from 3 mice	sclice	W=0.9823 df=8 P=0.9733	F=1.330 df1=1 df2=14 P=0.7161	Two-tailed unpaired t-test	t=1.953 df=14	P=0.0711	ns
		PTSD n=8 sclices from 3 mice		W=0.8814 df=8 P=0.1943
Figure S1E	TRN Fos+ cells / mm2	Control n=8 sclices from 3 mice	sclice	W=0.9620 df=8 P=0.8287	F=2.500 df1=1 df2=15 P=0.2446	Two-tailed unpaired t-test	t=0.8752 df=15	P=0.3953	ns
		PTSD n=9 sclices from 3 mice		W=0.9209 df=9 P=0.3997
Figure S1F	VM Fos+ cells / mm2	Control n=9 sclices from 3 mice	sclice	W=0.7079 df=9 P=0.0018	F=1.006 df1=1 df2=16 P=0.9931	Two-tailed unpaired t-test	t=4.789 df=16	P=0.0002	***
		PTSD n=9 sclices from 3 mice		W=0.9699 df=9 P=0.8938
Figure S2B	sEPSC Frequency	Control n=8 from 3 mice	neuron	W=0.9274 df=8 P=0.4923	F=1.677 df1=1 df2=14 P=0.5115	Two-tailed unpaired t-test	t=0.2850 df=14	P=0.7798	ns
		PTSD n=8 from 3 mice		W=0.9296 df=8 P=0.5123
Figure S2C	sEPSC Amplitude	Control n=8 from 3 mice	neuron	W=0.9031 df=8 P=0.3079	F=2.672 df1=1 df2=14 P=0.2181	Two-tailed unpaired t-test	t=1.019 df=14	P=0.3253	ns
		PTSD n=8 from 3 mice		W=0.9107 df=8 P=0.3593
Figure S3C	Number of spikes	Control n=7 neurons from 3 mice	neuron	Not all subgrouP s meets P>0.05	Not all subgrouP s meets P >0.05	Friedman's M test	X2=25.190 df=1	P< 0.0001	****
		PTSD n=7 neurons from 3 mice
Figure S3E	AP half-width	Control n=7 neurons from 3 mice	neuron	W=0.9426 df=7 P=0.6621	F=6.635 df1=1 df2=12 P=0.0366	Two-tailed unpaired t-test	t=2.251 df=12	P=0.0439	*
		PTSD n=7 neurons from 3 mice		W=0.9608 df=7 P=0.8257
Figure S3H	Number of spikes	Control n=10 neurons from 3 mice	neuron	Not all subgrouP s meets P>0.05	Not all subgrouP s meets P >0.05	Friedman's M test	X2=50.4 df=1	P< 0.0001	****
		PTSD n=9 neurons from 3 mice
Figure S3J	AP half-width	Control n=10 neurons from 3 mice	neuron	W=0.9115 df=10 P=0.2918	F=3.507 df1=1 df2=17 P=0.0913	Two-tailed unpaired t-test	t=4.482 df=17	P=0.0003	***
		PTSD n=9 neurons from 3 mice		W=0.9202 df=9 P=0.3939
Figure S4B	Normalized peak	Control n=6	mouse	W=0.8906 df=6 P=0.3215	F=1.918 df1=1 df2=9 P=0.4916	Two-tailed unpaired t-test	t=6.155 df=9	P=0.0002	***
		PTSD n=5		W=0.9300 df=5 P=0.5962
Figure S7C	SST EPSC PPR	Control n=9 neurons from 3 mice	neuron	W=0.9802 df=9 P=0.9654	F=1.539 df1=1 df2=16 P=0.5561	Two-tailed unpaired t-test	t=0.7017 df=16	P=0.4930	ns
		PTSD n=9 neurons from 3 mice		W=0.9217 df=9 P=0.4064
Figure S7E	Number of synapses / SST+ neuron	Control n=20 neurons from 3 mice	neuron	W=0.9245 df=20 P=0.1207	F=1.207 df1=1 df2=39 P=0.6792	Two-tailed unpaired t-test	t=0.6124 df=39	P=0.5438	ns
		PTSD n=21 neurons from 3 mice		W=0.9479 df=21 P=0.3104
Figure S7E	Cumulative frequency	Control n=20 neurons from 3 mice	neuron			Kolmogorov-Smirnov D test	D=0.004897	P>0.9999	ns
		PTSD n=21 neurons from 3 mice
Figure S9C	Layer V/VI sEPSC Frequency	Control n=8 neurons from 4 mice	neuron	W=0.8977 df=8 P=0.2757	F=9.298 df1=1 df2=14 P=0.0087	Two-tailed unpaired t-test	t=1.680 df=14	P=0.1151	ns
		PTSD n=8 neurons from 5 mice		W=0.9337 df=8 P=0.5500
Figure S9D	Layer V/VI sEPSC Amplitude	Control n=8 neurons from 4 mice	neuron	W=0.8943 df=8 P=0.2565	F=1.419 df1=1 df2=14 P=0.6556	Mann-Whitney U test	U= 15	P=0.0830	ns
		PTSD n=8 neurons from 5 mice		W=0.7872 df=8 P=0.0209
Figure S9E	Layer V/VI E/I frequency ratio	Control n=8 neurons from 4 mice	neuron	W=0.9783 df=8 P=0.9541	F=1.042 df1=1 df2=14 P=0.9584	Two-tailed unpaired t-test	t=0.05430 df=14	P=0.9575	ns
		PTSD n=8 neurons from 5 mice		W=0.9577 df=8 P=0.7876
Figure S9G	Layer V/VI sIPSC Frequency	Control n=8 neurons from 4 mice	neuron	W=0.6490 df=8 P=0.0006	F=18.78 df1=1 df2=14 P=0.0.0010	Mann-Whitney U test	U= 28	P=0.7209	ns
		PTSD n=8 neurons from 5 mice		W=0.8986 df=8 P=0.2804
Figure S9H	Layer V/VI sIPSC Amplitude	Control n=8 neurons from 4 mice	neuron	W=0.8321 df=8 P=0.0624	F=1.056 df1=1 df2=14 P=0.9450	Two-tailed unpaired t-test	t=0.5892 df=14	P=0.5651	ns
		PTSD n=8 neurons from 5 mice		W=0.8585 df=8 P=0.1160
Figure S9I	Layer V/VI E/I amplitude ratio	Control n=8 neurons from 4 mice	neuron	W=0.7585 df=8 P=0.0101	F=5.556 df1=1 df2=14 P=0.0377	Mann-Whitney U test	U=27	P=0.6454	ns
		PTSD n=8 neurons from 5 mice		W=0.9691 df=8 P=0.8910
Figure S10B	Number of spikes	Control n=8 neurons from 4 mice	neuron			Two-way ANOVA		P=0.931	ns
		PTSD n=8 neurons from 4 mice
Figure S10C	RMP	Control n=8 neurons from 4 mice	neuron	W=0.8382 df=8 P=0.0721	F=2.312 df1=1 df2=14 P=0.2911	Two-tailed unpaired t-test	t=0.0306 df=14	P=0.9760	ns
		PTSD n=8 neurons from 4 mice		W=0.9141 df=8 P=0.3841
Figure S10D	Membrane resistance	Control n=8 neurons from 4 mice	neuron	W=0.9571 df=8 P=0.7822	F=3.282 df1=1 df2=14 P=0.1396	Two-tailed unpaired t-test	t=0.1470 df=14	P=0.8852	ns
		PTSD n=8 neurons from 4 mice		W=0.9570 df=8 P=0.7811
Figure S10E	Threshold	Control n=8 neurons from 4 mice	neuron	W=0.9102 df=8 P=0.3558	F=2.397 df1=1 df2=14 P=0.2715	Two-tailed unpaired t-test	t=0.5469 df=14	P=0.5930	ns
		PTSD n=8 neurons from 4 mice		W=0.9310 df=8 P=0.5256
Figure S10F	Rheobase	Control n=8 neurons from 4 mice	neuron	W=0.7223 df=8 P=0.0040	F=4.381 df1=1 df2=14 P=0.0.0700	Mann-Whitney U test	U= 28	P=0.7075	ns
		PTSD n=8 neurons from 4 mice		W=0.8646 df=8 P=0.1333
Figure S10G	AP half-width	Control n=8 neurons from 4 mice	neuron	W=0.9178 df=8 P=0.4119	F=4.337 df1=1 df2=14 P=0.0717	Mann-Whitney U test	U= 20	P=0.2239	ns
		PTSD n=8 neurons from 4 mice		W=0.8158 df=8 P=0.0421
Figure S10H	AP amplitude	Control n=8 neurons from 4 mice	neuron	W=0.9558 df=8 P=0.7595	F=1.143 df1=1 df2=14 P=0.8642	Two-tailed unpaired t-test	t=0.7785 df=14	P=0.4493	ns
		PTSD n=8 neurons from 4 mice		W=0.9573 df=8 P=0.7839
Figure S10J	Number of spikes	Control n=7 neurons from 4 mice	neuron			Two-way ANOVA		P=0.051	ns
		PTSD n=7 neurons from 3 mice
Figure S10K	RMP	Control n=7 neurons from 4 mice	neuron	W=0.9373 df=7 P=0.6142	F=4.785 df1=1 df2=12 P=0.0784	Two-tailed unpaired t-test	t=0.09876 df=12	P=0.9230	ns
		PTSD n=7 neurons from 3 mice		W=0.9080 df=7 P=0.3823
Figure S10L	Membrane resistance	Control n=7 neurons from 4 mice	neuron	W=0.8236 df=7 P=0.0695	F=1.004 df1=1 df2=12 P=0.9965	Two-tailed unpaired t-test	t=0.2668 df=12	P=0.5350	ns
		PTSD n=7 neurons from 3 mice		W=0.7240 df=7 P=0.0067
Figure S10M	Threshold	Control n=7 neurons from 4 mice	neuron	W=0.7925 df=7 P=0.0345	F=3.568 df1=1 df2=12 P=0.1470	Mann-Whitney U test	U= 24	P>0.9999	ns
		PTSD n=7 neurons from 3 mice		W=0.9510 df=7 P=0.7391
Figure S10N	Rheobase	Control n=7 neurons from 4 mice	neuron	W=0.9778 df=7 P=0.9480	F=1.563 df1=1 df2=12 P=0.6011	Two-tailed unpaired t-test	t=0.000 df=12	P>0.9999	ns
		PTSD n=7 neurons from 3 mice		W=0.9320 df=7 P=0.5683
Figure S10O	AP half-width	Control n=7 neurons from 4 mice	neuron	W=0.9227 df=7 P=0.4906	F=2.031 df1=1 df2=12 P=0.4096	Two-tailed unpaired t-test	t=1.877 df=12	P=0.0850	ns
		PTSD n=7 neurons from 3 mice		W=0.8852 df=7 P=0.2507
Figure S10P	AP amplitude	Control n=7 neurons from 4 mice	neuron	W=0.9427 df=7 P=0.6629	F=1.896 df1=1 df2=12 P=0.4557	Two-tailed unpaired t-test	t=1.406 df=12	P=0.1850	ns
		PTSD n=7 neurons from 3 mice		W=0.8461 df=7 P=0.1131
Figure S11B	Number of spikes	Control n=8 neurons from 4 mice	neuron			Two-way ANOVA		P=0.6095	ns
		PTSD n=8 neurons from 4 mice
Figure S11C	RMP	Control n=8 neurons from 4 mice	neuron	W=0.9395 df=8 P=0.6064	F=1.573 df1=1 df2=14 P=0.5647	Two-tailed unpaired t-test	t=0.1738 df=14	P=0.8645	ns
		PTSD n=8 neurons from 4 mice		W=0.9640 df=8 P=0.8475
Figure S11D	Membrane resistance	Control n=8 neurons from 4 mice	neuron	W=0.8941 df=8 P=0.2556	F=2.219 df1=1 df2=14 P=0.3148	Two-tailed unpaired t-test	t=1.552 df=14	P=0.1430	ns
		PTSD n=8 neurons from 4 mice		W=0.8697 df=8 P=0.1497
Figure S11E	Threshold	Control n=8 neurons from 4 mice	neuron	W=0.8569 df=8 P=0.1118	F=1.571 df1=1 df2=14 P=0.5655	Mann-Whitney U test	U= 26	P=0.5737	ns
		PTSD n=8 neurons from 4 mice		W=0.8208df=8 P=0.0475
Figure S11F	Rheobase	Control n=8 neurons from 4 mice	neuron	W=0.8181 df=8 P=0.0446	F=1.850 df1=1 df2=14 P=0.4357	Mann-Whitney U test	U= 31.5	P>0.9999	ns
		PTSD n=8 neurons from 4 mice		W=0.9173 df=8 P=0.4082
Figure S11G	AP half-width	Control n=8 neurons from 4 mice	neuron	W=0.9163 df=8 P=0.4008	F=3.047 df1=1 df2=14 P=0.1647	Two-tailed unpaired t-test	t=1.874 df=14	P=0.0820	ns
		PTSD n=8 neurons from 4 mice		W=0.9119 df=8 P=0.3677
Figure S11H	AP amplitude	Control n=8 neurons from 4 mice	neuron	W=0.9759 df=8 P=0.9397	F=2.330 df1=1 df2=14 P=0.2869	Two-tailed unpaired t-test	t=1.008 df=14	P=0.3307	ns
		PTSD n=8 neurons from 4 mice		W=0.9473 df=8 P=0.6836
Figure S12B	Number of spikes	Control n=8 neurons from 4 mice	neuron			Two-way ANOVA		P=0.4094	ns
		PTSD n=8 neurons from 4 mice
Figure S12C	RMP	Control n=8 neurons from 4 mice	neuron	W=0.8508 df=8 P=0.0970	F=1.073 df1=1 df2=14 P=0.9286	Two-tailed unpaired t-test	t=0.3368 df=14	P=0.7412	ns
		PTSD n=8 neurons from 4 mice		W=0.9207 df=8 P=0.4353
Figure S12D	Membrane resistance	Control n=8 neurons from 4 mice	neuron	W=0.9721 df=8 P=0.9138	F=11.76 df1=1 df2=14 P=0.0043	Two-tailed unpaired t-test	t=1.028 df=14	P=0.3212	ns
		PTSD n=8 neurons from 4 mice		W=0.9515 df=8 P=0.7261
Figure S12E	Threshold	Control n=8 neurons from 4 mice	neuron	W=0.9123 df=8 P=0.3705	F=1.888 df1=1 df2=14 P=0.4210	Two-tailed unpaired t-test	t=2.051 df=14	P=0.0595	ns
		PTSD n=8 neurons from 4 mice		W=0.9368 df=8 P=0.5800
Figure S12F	Rheobase	Control n=8 neurons from 4 mice	neuron	W=0.8311 df=8 P=0.0609	F=3.046 df1=1 df2=14 P=0.1648	Two-tailed unpaired t-test	t=0.3211 df=14	P=0.7529	ns
		PTSD n=8 neurons from 4 mice		W=0.9122 df=8 P=0.3695
Figure S12G	AP half-width	Control n=8 neurons from 4 mice	neuron	W=0.9265 df=8 P=0.4852	F=4.320 df1=1 df2=14 P=0.0724	Two-tailed unpaired t-test	t=1.713 df=14	P=0.1087	ns
		PTSD n=8 neurons from 4 mice		W=0.8249 df=8 P=0.0522
Figure S12H	AP amplitude	Control n=8 neurons from 4 mice	neuron	W=0.9409 df=8 P=0.6198	F=2.428 df1=1 df2=14 P=0.2647	Two-tailed unpaired t-test	t=0.1878 df=14	P= 0.8537	ns
		PTSD n=8 neurons from 4 mice		W=0.8881 df=8 P=0.2245
Figure S16B	PPP6C mRNA level	NC n=3		W=0.8475 df=3 P=0.2337	F=0.5386 df1=5 df2=12 P=0.7438	One-way ANOVA	F=86.80 df1=3 df2=5 P<0.0001	PNC vs. siCon=0.9946
		siCon n=3		W=0.8226 df=3 P=0.1697					ns
		siPPP6C-1 n=3		W=0.9620 df=3 P=0.6252				PNC vs. siPpp6c-1<0.0001	****
		siPPP6C-2 n=3		W=0.9970 df=3 P=0.8960				PNC vs. siPpp6c-2<0.0001	****
		siPPP6C-3 n=3		W=0.9294 df=3 P=0.4865				PNC vs. siPpp6c-3<0.0001	****
		siPPP6C-4 n=3		W=0.9430 df=3 P=0.5397				PNC vs. siPpp6c-4<0.0001	****
Figure S17C	Normalized concentration	Control n=3				Two-way ANOVA		P< 0.0001	****
		PTSD n=3
Figure S18B	Number of spikes	Control n=7 neurons from 3 mice	neuron	Not all subgroups meets P>0.05	Not all subgroups meets P>0.05	Friedman's M test	X2=35.636 df=1	P< 0.0001	****
		PTSD n=6 neurons from 3 mice
Figure S18D	RMP	Control n=7 neurons from 3 mice	neuron	W=0.9664 df=7 P=0.8712	F=1.776 df1=1 df2=11 P=0.5037	Two-tailed unpaired t-test	t=0.4714 df=11	P=0.6465	ns
		PTSD n=6 neurons from 3 mice		W=0.7963 df=6 P=0.0544
Figure S18E	Membrane resistance	Control n=7 neurons from 3 mice	neuron	W=0.9197 df=7 P=0.4669	F=4.419 df1=1 df2=11 P=0.1243	Two-tailed unpaired t-test	t=1.230 df=11	P=0.2442	ns
		PTSD n=6 neurons from 3 mice		W=0.9311 df=6 P=0.5888
Figure S18F	Threshold	Control n=7 neurons from 3 mice	neuron	W=0.8531 df=7 P=0.1313	F=1.548 df1=1 df2=11 P=0.6064	Two-tailed unpaired t-test	t=1.694 df=11	P=0.1184	ns
		PTSD n=6 neurons from 3 mice		W=0.8766 df=6 P=0.2539
Figure S18G	Rheobase	Control n=7 neurons from 3 mice	neuron	W=0.8877 df=7 P=0.2627	F=2.776 df1=1 df2=11 P=0.2460	Two-tailed unpaired t-test	t=0.07731 df=11	P=0.9398	ns
		PTSD n=6 neurons from 3 mice		W=0.9487 df=6 P=0.7299
Figure S18H	AP half-width	Control n=7 neurons from 3 mice	neuron	W=0.9582 df=7 P=0.8035	F=1.200 df1=1 df2=11 P=0.8179	Two-tailed unpaired t-test	t=7.967 df=11	P< 0.0001	****
		PTSD n=6 neurons from 3 mice		W=0.9756 df=6 P=0.9278
Figure S18I	AP amplitude	Control n=7 neurons from 3 mice	neuron	W=0.7849 df=7 P=0.0289	F=1.489 df1=1 df2=11 P=0.6790	Mann-Whitney U test	U= 12	P= 0.2343	ns
		PTSD n=6 neurons from 3 mice		W=0.9543 df=6 P=0.7746
Figure S19C	PV EPSC PPR	Control n=7 from 3 mice	neuron	W=0.9411 df=7 P=0.6484	F=2.422 df1=1 df2=12 P=0.3060	Two-tailed unpaired t-test	t=3.880 df=12	P=0.0022	**
		PTSD n=7 from 3 mice		W=0.9555 df=7 P=0.7792
