# Supplementary material for: Restoring the Function of Thalamocortical Circuit Through Correcting Thalamic Kv3.2 Channelopathy Normalizes Fear Extinction Impairments in a PTSD Mouse Model
Source: Adv Sci (Weinh). 2023 Dec 16;11(9):2305939. doi: 10.1002/advs.202305939 (PMC10916658; doi:10.1002/advs.202305939)
Supplement: Supplementary file 3 — Supplemental Table 2 [file ADVS-11-2305939-s004.xlsx]

## Sheet: Sheet1
Data
Fig. 2D	Confusion matrix (sklearn format)
	Calculated from the test set which is 20% of the total frames using the sklearn package
	TN	FP		TN (True Negative)	FP (False Positive)
	FN	TP		FN (False Negative)	TP (True Positive)
	Random Forest
	18056	5190		Sensitivity	0.541948
	8064	9541		Specificity	0.776736
				Precision	0.647682
	Shuffled
	23231	0		Sensitivity	0
	17620	0		Specificity	1
				Precision	NAN
	Sensitivity=TP/(TP+FN)
	Specificity=TN/(TN+FP)
	Precision=TP/(TP+FP)
Fig. 2E	Score
	Shuffled	Random Forest
	0.565748	0.595677
	0.566963	0.643534
	0.565988	0.591956
	0.566051	0.662383
	0.566983	0.659201
Fig. 2H	Accuracy
	Shuffled	Polynomial Regression
	43.1373	64.7059
	49.0196	52.9412
	52.9412	64.7059
	49.0196	52.9412
	45.098	58.8235
Fig. 2L	Confusion matrix (sklearn format)
	Calculated from the test set which is 20% of the total trials using the sklearn package
	TN	FP		TN (True Negative)	FP (False Positive)
	FN	TP		FN (False Negative)	TP (True Positive)
	SVM
	23	7		Sensitivity	0.714286
	6	15		Specificity	0.766667
				Precision	0.681818
	Shuffled
	0	27		Sensitivity	1
	0	24		Specificity	0
				Precision	0.470588
	Sensitivity=TP/(TP+FN)
	Specificity=TN/(TN+FP)
	Precision=TP/(TP+FP)
Fig. 2M	Score
	Shuffled	SVM
	0.409804	0.745098
	0.489216	0.568627
	0.532353	0.647059
	0.486275	0.686275
	0.465882	0.686275
